# Supplementary material for: Genome-wide association analysis of canine T zone lymphoma identifies link to hypothyroidism and a shared association with mast-cell tumors
Source: BMC Genomics. 2020 Jul 6;21:464. doi: 10.1186/s12864-020-06872-9 (PMC7339439; doi:10.1186/s12864-020-06872-9)
Supplement: Supplementary file 11 — Additional file 11. Signalment, GWAS haplotype, and coverage for 16 resequenced dogs. [file 12864_2020_6872_MOESM11_ESM.xlsx]

## Sheet: Sheet1
Additional File 11. Signalment, GWAS haplotype, and coverage for 16 resequenced dogs.
						Chromosome 8			Chromosome 14
Run	ID	Sex	Age (years)	State	Phenotype	GWAS haplotype	Resequencing coverage [median (IQR)]	Hypothyroid?	GWAS haplotype	Resequencing coverage [median (IQR)]
1	MAF029	Male, Intact	17.9986	CO	TZUS	nn	129 (14 - 160)	No	nn	135 (98 - 159)
3	MAF106	Male, Castrated	14.6858	CO	Control	nn	125 (15 - 153)	Yes	rn	133 (99 - 156)
1	MAF146	Female, Spayed	10.9596	IL	Control	nn	114 (14 - 141)	Yes	rn	121 (88 - 144)
4	RFCo038	Male, Castrated	10.5079	OK	TZUS	nn	141 (20 - 170)	No	rn	149 (111 - 172)
2	RFCa066	Female, Spayed	10.0342	MA	TZL	nn	136 (21 - 165)	No	rr	143 (108 - 166)
3	RFCa110	Female, Spayed	9.11704	NJ	TZL	rn	128 (16 - 157)	No	rr	137 (101 - 159)
2	RFCa115	Male, Castrated	12.0575	WA	TZL	nn	131 (19 - 158)	No	rr	154 (118 - 177)
3	RFCa136	Male, Castrated	11.2854	VA	TZL	rn	133 (17 - 162)	No	rn	139 (103 - 162)
2	MAF285	Male, Castrated	9.52772	TX	TZUS	nn	135 (20 - 164)	No	nn	142 (107 - 164)
2	RFCa093	Female, Spayed	12.3778	TX	TZL	rn	134 (20 - 163)	No	rr	179 (141 - 201)
1	MAF109	Female, Spayed	7.4141	NV	TZL	nn	115 (12 - 143)	No	rr	123 (89 - 146)
4	MAF290	Male, Castrated	10.3792	UT	TZUS	rr	137 (18 - 166)	Yes	n-recomb	145 (107 - 168)
1	MAF301	Male, Castrated	9.33333	AR	Control	nn	127 (15 - 156)	Yes	rn	134 (99 - 158)
3	RFCa143	Male, Castrated	11.9233	TN	TZL	rn	107 (13 - 133)	No	rn	115 (84 - 136)
4	RFCa085	Female, Spayed	12.846	OK	TZL	rn	132 (17 - 161)	No	rr	141 (104 - 164)
4	RFCo105	Male, Castrated	9.49213	GA	TZUS	nn	140 (20 - 168)	No	nn	148 (111 - 171)
